# Supplementary material for: Gut Microbiota Deficiency Exacerbates Liver Injury in Bile Duct Ligated Mice via Inflammation and Lipid Metabolism
Source: Int J Mol Sci. 2023 Feb 6;24(4):3180. doi: 10.3390/ijms24043180 (PMC9960910; doi:10.3390/ijms24043180)
Supplement: Supplementary file 1 [file ijms-24-03180-s001.zip]

Archive with 1 entries (1 files):
- ijms-2124197-supplementary.pdf
